# Supplementary material for: The Regulatory Role of FABP4 in Microbiome–Brain–Gut Communication Under High-Fat-Diet Conditions
Source: Int J Mol Sci. 2026 Mar 6;27(5):2430. doi: 10.3390/ijms27052430 (PMC12985547; doi:10.3390/ijms27052430)
Supplement: Supplementary file 1 [file ijms-27-02430-s001.zip]

Archive with 1 entries (1 files):
- ijms-4173475-supplementary.pdf
